# Supplementary material for: The Effect of a Combination of Eucommia ulmoides and Achyranthes japonica on Alleviation of Testosterone Deficiency in Aged Rat Models
Source: Nutrients. 2022 Aug 15;14(16):3341. doi: 10.3390/nu14163341 (PMC9414994; doi:10.3390/nu14163341)
Supplement: Supplementary file 1 [file nutrients-14-03341-s001.zip]

Archive with 1 entries (1 files):
- nutrients-1842422-supplementary.pdf
